# Supplementary material for: Determination of optimal implantation site in central venous system for wireless hemodynamic monitoring
Source: Int J Cardiol Heart Vasc. 2020 Apr 3;27:100510. doi: 10.1016/j.ijcha.2020.100510 (PMC7132147; doi:10.1016/j.ijcha.2020.100510)
Supplement: Supplementary data 1 [file mmc1.xml]

<?xml version="1.0" encoding="UTF-8" standalone="no"?><data:data><datasets><author>haroon.zafar@nuigalway.ie</author><type>0</type><dataset><value>1</value><reason>Data will be made available on request</reason><comments/></dataset></datasets></data:data>
